# Supplementary material for: Anxiety and Emotional Intelligence as Predictors of Coping with Stress in Patients with Personality Disorders—A Single-Arm Pre–Post Observational Study
Source: J Clin Med. 2026 Feb 17;15(4):1583. doi: 10.3390/jcm15041583 (PMC12942224; doi:10.3390/jcm15041583)
Supplement: Supplementary file 1 [file jcm-15-01583-s001.zip]

Archive with 1 entries (1 files):
- jcm-4018275-supplementary.pdf
